# Supplementary material for: Insertion of N-Terminal Hinge Glycosylation Enhances Interactions of the Fc Region of Human IgG1 Monomers with Glycan-Dependent Receptors and Blocks Hemagglutination by the Influenza Virus
Source: J Immunol. 2019 Jan 25;202(5):1595–611. doi: 10.4049/jimmunol.1801337 (PMC6379808; doi:10.4049/jimmunol.1801337)
Supplement: Data Supplement [file JI_1801337.zip]

Archive with 2 entries (2 files):
- JI_1801337_Supplemental_Figures_1.pdf
- manifest.xml
